# Supplementary material for: Description of plant tRNA-derived RNA fragments (tRFs) associated with argonaute and identification of their putative targets
Source: Biol Direct. 2013 Feb 12;8:6. doi: 10.1186/1745-6150-8-6 (PMC3574835; doi:10.1186/1745-6150-8-6)
Supplement: Additional file 1: Table S1 — Details of the deep sequencing libraries used in the present analyses. [file 1745-6150-8-6-S1.xls]

## Sheet: Sheet1
Additional File 1: GEO Accessions, small RNA library titles, tissue or organ, Illumina platform and A. thaliana ecotypes of deep sequencing libraries used for tRFs identification. The GEO Accessions with gray background indicates experiments without Argonaute Immune-Precipitation and the underlined ones indicates degradome libraries. The dash represents lack of information.
GEO Accessions	Small RNA Library Title	Tissue / organ	Illumina Platform	Ecotypes
GSM647184	Arabidopsis_control	shoot	GA	Col gl1 RD29:LUC
GSM647185	Arabidopsis_drought	shoot	GA	Col gl1 RD29:LUC
GSM647186	Arabidopsis_cold	shoot	GA	Col gl1 RD29:LUC
GSM647187	Arabidopsis_salt	shoot	GA	Col gl1 RD29:LUC
GSM253622	Small RNAs that are associated with Arabidopsis AGO1 complex	-	GA	Col-0
GSM642335	AGO1-associated sRNA_mock	leaves	GA	Col-0
GSM642336	AGO1-associated sRNA_R2	leaves	GA	Col-0
GSM707682	Two-step_purification_AGO1-associated_sRNAs_flower	flower	GAII	-
GSM707683	Two-step_purification_AGO1-associated_sRNAs_leaf	leaves	GAII	-
GSM707684	Two-step_purification_AGO1-associated_sRNAs_root	root	GAII	-
GSM707685	Two-step_purification_AGO1-associated_sRNAs_seedling	seedlings	GAII	-
GSM707690	IP_AGO1-associated_sRNAs_flower	flower	GAII	-
GSM707691	IP_AGO1-associated_sRNAs_root	root	GAII	-
GSM253623	Small RNAs that are associated with Arabidopsis AGO2 complex	-	GA	Col-0
GSM642337	AGO2-associated sRNA_mock	leaves	GA	Col-0
GSM642338	AGO2-associated sRNA_R2	leaves	GA	Col-0
GSM304283	HA-AGO2 Co-IP Fraction Small RNA	Inflorescence tissue: flower stages 1-12	GAII	Col-0
GSM253624	Small RNAs that are associated with Arabidopsis AGO4 complex	-	GA	Col-0
GSM415787	antiAGO4 associated sRNAs R2	mixed stage of inflorescence	GAII	Col-0
GSM415788	antiAGO4 associated sRNAs R1	mixed stage of inflorescence	GAII	Col-0
GSM707686	Two-step_purification_AGO4-associated_sRNAs_flower	flower	GAII	-
GSM707687	Two-step_purification_AGO4-associated_sRNAs_leaf	leaves	GAII	-
GSM707688	Two-step_purification_AGO4-associated_sRNAs_root	root	GAII	-
GSM707689	Two-step_purification_AGO4-associated_sRNAs_seedling	seedilings	GAII	-
GSM253625	Small RNAs that are associated with Arabidopsis AGO5 complex	-	GA	Col-0
GSM415789	FLAG AGO6 associated sRNAs (SL9)	mixed stage of inflorescence	GAII	Col-0
GSM415790	FLAG AGO6 associated sRNAs (SL10)	mixed stage of inflorescence	GAII	Col-0
GSM304285	HA-AGO7 Co-IP Fraction Small RNA	Inflorescence tissue: flower stages 1-12	GAII	Col-0
GSM415791	antiAGO9 associated sRNAs (SL11)	mixed stage of inflorescence	GAII	Col-0
GSM415792	antiAGO9 associated sRNAs (SL12)	mixed stage of inflorescence	GAII	Col-0
GSM278334	dT primed, pool-amplified	Inflorescence	GA	Col-0
GSM278335	random primed, primer extension	Inflorescence	GA	Col-0
GSM278370	random primed, primer extension	Seedlings	GA	Col-0
