# Supplementary material for: Description of plant tRNA-derived RNA fragments (tRFs) associated with argonaute and identification of their putative targets
Source: Biol Direct. 2013 Feb 12;8:6. doi: 10.1186/1745-6150-8-6 (PMC3574835; doi:10.1186/1745-6150-8-6)
Supplement: Additional file 2: Table S2 — List and details of the tRFs identified in the present work. [file 1745-6150-8-6-S2.xls]

## Sheet: Sheet1
Additional File 2: tRFs associated to Argonaute proteins. The tRNAs, sequences, lengths and classes are shown.
tRNAs	Sequences	TRFs Length	Class
TrpCCA	TTCACGTCGGGTTCACCA	18	3' CCA
TyrGTA	AAATCCAGCTCGGCCCACCA	20	3' CCA
LeuTAA	AACCCCACAGCCTGCACCA	19	3' CCA
SerTGA	AACCCTGCTGTCGACGCCA	19	3' CCA
SerTGA	AACCCTGCTGTTGACGCCA	19	3' CCA
LeuCAG	AATCCCACTCTTGACACCA	19	3' CCA
LeuTAA	ACCCCACAGCCTGCACCA	18	3' CCA
ValCAC	ACCCGGGCTCAGACACCA	18	3' CCA
SerTGA	ACCCTGCTGTCGACGCCA	18	3' CCA
SerTGA	ACCCTGCTGTTGACGCCA	18	3' CCA
GlnTTG	ACTCCCGGTAGGACCTCCA	19	3' CCA
LeuCAG	ATCCCACTCTTGACACCA	18	3' CCA
LeuAAG	ATCCCACTGTCAACACCA	18	3' CCA
AspGTC	ATCCCCGGCAACGGCGCCA	19	3' CCA
SerCGA	ATCCTGCTGTTGACGCCA	18	3' CCA
SerGCT	ATCTCTCAGGCGACGCCA	18	3' CCA
TrpCCA	ATTCACGTCGGGTTCACCA	19	3' CCA
GlyGCC	ATTCCCGGCTGGTGCACCA	19	3' CCA
TyrGTA	CAAATCCAGCTCGGCCCACCA	21	3' CCA
LeuCAG	CAAATCCCACTCTTGACACCA	21	3' CCA
GlnCTG	CAATTCTCGGTAGAACCTCCA	21	3' CCA
AsnGTT	CCCCTCCTTCTAGCGCCA	18	3' CCA
SerAGA	CGAATCCTGCCGTTCACGCCA	21	3' CCA
AspGTC	CGATCCCCGGCAACGGCGCCA	21	3' CCA
GlyGCC	CGATTCCCGGCTGGTGCACCA	21	3' CCA
GlyTCC	CTCCCGGCAGACGCACCA	18	3' CCA
GlnTTG	CTCCCGGTAGAACCTCCA	18	3' CCA
GlnTTG	CTCCCGGTAGGACCTCCA	18	3' CCA
TyrGTA	CTGGTTCAAATCCAGCTCGGCCCACCA	27	3' CCA
GluTTC	GATTCCCGGCATCGGAGCCA	20	3' CCA
GlyGCC	GATTCCCGGCTGGTGCACCA	20	3' CCA
TyrGTA	GTTCAAATCCAGCTCGGCCCACCA	24	3' CCA
LeuTAG	GTTCGAGTCCGAGTAGCGGCACCA	24	3' CCA
AspGTC	GTTCGATCCCCGGCAACGGCGCCA	24	3' CCA
GlnCTG	TCAATTCTCGGTAGAACCTCCA	22	3' CCA
PheGAA	TCCACGCTCACCGCACCA	18	3' CCA
LysTTT	TCCCCACAGACGGCGCCA	18	3' CCA
AspGTC	TCCCCGGCAACGGCGCCA	18	3' CCA
AlaAGC	TCGATACCCCGCATCTCCACCA	22	3' CCA
GlyGCC	TCGATTCCCGGCTGGTGCACCA	22	3' CCA
GlyGCC	TTCCCGGCTGGTGCACCA	18	3' CCA
ProAGG ProTGG	TTCTCGGAACGCCCCCCA	18	3' CCA
GlnCTG	TTCTCGGTAGAACCTCCA	18	3' CCA
TyrGTA	CCGACCTTAGCTCAGTTGG	19	5'
TyrGTA	CCGACCTTAGCTCAGTTGGT	20	5'
TyrGTA	CCGACCTTAGCTCAGTTGGTA	21	5'
TyrGTA	CCGACCTTAGCTCAGTTGGTAG	22	5'
TyrGTA	CCGACCTTAGCTCAGTTGGTAGA	23	5'
TyrGTA	CCGACCTTAGCTCAGTTGGTAGAGC	25	5'
LeuTAG	GACAGTTTGGCCGAGTGG	18	5'
ArgTCG	GACCGCATAGCGCAGTGG	18	5'
ArgTCG	GACCGCATAGCGCAGTGGA	19	5'
ArgTCG	GACCGCATAGCGCAGTGGAT	20	5'
ArgTCG	GACCGCATAGCGCAGTGGATTAGCG	25	5'
ArgCCG	GACCGCGTGGCCTAATGGA	19	5'
GlyGCC	GCACCAGTGGTCTAGTGGTA	20	5'
GlyGCC	GCACCAGTGGTCTAGTGGTAGA	22	5'
GlyGCC	GCACCAGTGGTCTAGTGGTAGAA	23	5'
GlyGCC	GCACCAGTGGTCTAGTGGTAGAAT	24	5'
GlyGCC	GCACCAGTGGTCTAGTGGTAGAATA	25	5'
GlyGCC	GCACCAGTGGTCTAGTGGTAGAATAG	26	5'
GlyGCC	GCACCAGTGGTCTAGTGGTAGAATAGT	27	5'
ThrTGT	GCCCGTATAGCTCAGTGGT	19	5'
ThrTGT	GCCCGTATAGCTCAGTGGTA	20	5'
ThrTGT	GCCCGTATAGCTCAGTGGTAGAGC	24	5'
LysCTT	GCCCGTCTAGCTCAGTTGG	19	5'
LysCTT	GCCCGTCTAGCTCAGTTGGT	20	5'
LysCTT	GCCCGTCTAGCTCAGTTGGTA	21	5'
LysCTT	GCCCGTCTAGCTCAGTTGGTAG	22	5'
LysCTT	GCCCGTCTAGCTCAGTTGGTAGA	23	5'
LysCTT	GCCCGTCTAGCTCAGTTGGTAGAGC	25	5'
LeuTAG	GCCGCTATGGTGAAATTGG	19	5'
LeuTAG	GCCGCTATGGTGAAATTGGT	20	5'
LeuTAG	GCCGCTATGGTGAAATTGGTA	21	5'
LeuTAG	GCCGCTATGGTGAAATTGGTAGA	23	5'
LysTTT	GCCGTCTTAGCTCAGTGG	18	5'
LysTTT	GCCGTCTTAGCTCAGTGGT	19	5'
LysTTT	GCCGTCTTAGCTCAGTGGTA	20	5'
LysTTT	GCCGTCTTAGCTCAGTGGTAGAG	23	5'
LysTTT	GCCGTCTTAGCTCAGTGGTAGAGC	24	5'
ArgCCT	GCGCCTGTAGCTCAGTGG	18	5'
ArgCCT	GCGCCTGTAGCTCAGTGGA	19	5'
ArgCCT	GCGCCTGTAGCTCAGTGGATAG	22	5'
ArgCCT	GCGCCTGTAGCTCAGTGGATAGAGC	25	5'
PheGAA	GCGGGGATAGCTCAGTTG	18	5'
PheGAA	GCGGGGATAGCTCAGTTGG	19	5'
PheGAA	GCGGGGATAGCTCAGTTGGG	20	5'
PheGAA	GCGGGGATAGCTCAGTTGGGA	21	5'
PheGAA	GCGGGGATAGCTCAGTTGGGAG	22	5'
PheGAA	GCGGGGATAGCTCAGTTGGGAGA	23	5'
PheGAA	GCGGGGATAGCTCAGTTGGGAGAG	24	5'
PheGAA	GCGGGGATAGCTCAGTTGGGAGAGC	25	5'
GlyTCC	GCGTCTGTAGTCCAACGG	18	5'
GlyTCC	GCGTCTGTAGTCCAACGGT	19	5'
GlyTCC	GCGTCTGTAGTCCAACGGTT	20	5'
GlyTCC	GCGTCTGTAGTCCAACGGTTA	21	5'
GlyTCC	GCGTCTGTAGTCCAACGGTTAG	22	5'
GlyTCC	GCGTCTGTAGTCCAACGGTTAGG	23	5'
GlyTCC	GCGTCTGTAGTCCAACGGTTAGGA	24	5'
GlyTCC	GCGTCTGTAGTCCAACGGTTAGGAT	25	5'
GlyTCC	GCGTCTGTAGTCCAACGGTTAGGATA	26	5'
GlyTCC	GCGTCTGTAGTCCAACGGTTAGGATAA	27	5'
AsnGTT	GCTGGAATAGCTCAGTTGGT	20	5'
AsnGTT	GCTGGAGTAGCTCAGTTGGT	20	5'
ThrAGT	GCTTTCATAGCTCAGTTGGTTAGAG	25	5'
TrpCCA	GGATCCGTGGCGCAATGG	18	5'
TrpCCA	GGATCCGTGGCGCAATGGTA	20	5'
IleAAT	GGCCTATTAGCTCAGTTGGT	20	5'
IleAAT	GGCCTATTAGCTCAGTTGGTTA	22	5'
ProTGG ProAGG ProCGG	GGGCATTTGGTCTAGTGGTATGATTCT	27	5'
ProAGG ProTGG	GGGCGTTTGGTCTAGTGGTATGATTCT	27	5'
AlaAGC AlaTGC	GGGGATGTAGCTCAAATG	18	5'
AlaAGC AlaTGC	GGGGATGTAGCTCAAATGG	19	5'
AlaAGC AlaTGC	GGGGATGTAGCTCAAATGGT	20	5'
AlaAGC AlaTGC	GGGGATGTAGCTCAAATGGTA	21	5'
AlaAGC AlaTGC	GGGGATGTAGCTCAAATGGTAG	22	5'
AlaAGC AlaTGC	GGGGATGTAGCTCAAATGGTAGA	23	5'
AlaAGC AlaTGC	GGGGATGTAGCTCAAATGGTAGAG	24	5'
AlaAGC AlaTGC	GGGGATGTAGCTCAAATGGTAGAGC	25	5'
AlaAGC	GGGGATGTAGCTCAGATG	18	5'
AlaAGC	GGGGATGTAGCTCAGATGG	19	5'
AlaAGC	GGGGATGTAGCTCAGATGGT	20	5'
AlaAGC	GGGGATGTAGCTCAGATGGTA	21	5'
AlaAGC	GGGGATGTAGCTCAGATGGTAG	22	5'
AlaAGC	GGGGATGTAGCTCAGATGGTAGA	23	5'
AlaAGC	GGGGATGTAGCTCAGATGGTAGAG	24	5'
AlaAGC	GGGGATGTAGCTCAGATGGTAGAGC	25	5'
AlaAGC AlaTGC	GGGGATGTAGCTCATATG	18	5'
AlaAGC AlaTGC	GGGGATGTAGCTCATATGG	19	5'
AlaAGC AlaTGC	GGGGATGTAGCTCATATGGT	20	5'
AlaAGC AlaTGC	GGGGATGTAGCTCATATGGTA	21	5'
AlaAGC AlaTGC	GGGGATGTAGCTCATATGGTAG	22	5'
AlaAGC AlaTGC	GGGGATGTAGCTCATATGGTAGA	23	5'
AlaAGC AlaTGC	GGGGATGTAGCTCATATGGTAGAG	24	5'
AlaAGC AlaTGC	GGGGATGTAGCTCATATGGTAGAGC	25	5'
AlaCGC	GGGGGTGTAGCTCATATG	18	5'
AlaCGC	GGGGGTGTAGCTCATATGG	19	5'
AlaCGC	GGGGGTGTAGCTCATATGGT	20	5'
AlaCGC	GGGGGTGTAGCTCATATGGTA	21	5'
AlaCGC	GGGGGTGTAGCTCATATGGTAG	22	5'
AlaCGC	GGGGGTGTAGCTCATATGGTAGA	23	5'
AlaCGC	GGGGGTGTAGCTCATATGGTAGAG	24	5'
AlaCGC	GGGGGTGTAGCTCATATGGTAGAGC	25	5'
TyrGTA	GGGTCGATGCCCGAGCGG	18	5'
TyrGTA	GGGTCGATGCCCGAGCGGTTA	21	5'
TyrGTA	GGGTCGATGCCCGAGCGGTTAA	22	5'
IleTAT	GGTCCCGTAGCTCAGTTGG	19	5'
IleTAT	GGTCCCGTAGCTCAGTTGGT	20	5'
IleTAT	GGTTCTATGGTGTAGTGGTTAG	22	5'
ValAAC	GGTTTCGTGGTGTAGTTGGTT	21	5'
ValAAC	GGTTTCGTGGTGTAGTTGGTTAT	23	5'
LeuCAG	GTCAAGATGGCCGAGTTGG	19	5'
SerTGA SerCGA	GTCAATATGTCCGAGTGGTTA	21	5'
SerTGA SerCGA	GTCGATATGTCCGAGTGGTTA	21	5'
SerTGA SerCGA	GTCGATATGTCCGAGTGGTTAA	22	5'
SerGCT	GTCGCTTTGGCCGAGTGGTTA	21	5'
SerGCT	GTCGCTTTGGCCGAGTGGTTAA	22	5'
AspGTC	GTCGTTGTAGTATAGTGG	18	5'
AspGTC	GTCGTTGTAGTATAGTGGT	19	5'
AspGTC	GTCGTTGTAGTATAGTGGTA	20	5'
AspGTC	GTCGTTGTAGTATAGTGGTAA	21	5'
AspGTC	GTCGTTGTAGTATAGTGGTAAG	22	5'
AspGTC	GTCGTTGTAGTATAGTGGTAAGT	23	5'
AspGTC	GTCGTTGTAGTATAGTGGTAAGTA	24	5'
AspGTC	GTCGTTGTAGTATAGTGGTAAGTAT	25	5'
AspGTC	GTCGTTGTAGTATAGTGGTAAGTATT	26	5'
AspGTC	GTCGTTGTAGTATAGTGGTAAGTATTC	27	5'
ValCAC_	GTCTGGGTAGTGTAGTCGG	19	5'
ValCAC_	GTCTGGGTAGTGTAGTCGGTTATCA	25	5'
SerAGA	GTGGACGTGCCGGAGTGGT	19	5'
SerAGA	GTGGACGTGCCGGAGTGGTT	20	5'
SerAGA	GTGGACGTGCCGGAGTGGTTA	21	5'
SerAGA	GTGGACGTGCCGGAGTGGTTAT	22	5'
SerAGA	GTGGACGTGCCGGAGTGGTTATC	23	5'
SerAGA	GTGGACGTGCCGGAGTGGTTATCGGG	26	5'
HisGTG	GTGGCTGTAGTTTAGTGGT	19	5'
LeuAAG	GTTGATATGGCCGAGTTG	18	5'
LeuAAG	GTTGATATGGCCGAGTTGG	19	5'
GluTTC	TCCGATGTCGTCCAGCGG	18	5'
GluTTC	TCCGATGTCGTCCAGCGGT	19	5'
GluTTC	TCCGATGTCGTCCAGCGGTTAGG	23	5'
GluTTC	TCCGATGTCGTCCAGCGGTTAGGA	24	5'
GluTTC	TCCGATGTCGTCCAGCGGTTAGGAT	25	5'
GluTTC	TCCGATGTCGTCCAGCGGTTAGGATA	26	5'
GluCTC	TCCGTCGTAGTCTAGCTGG	19	5'
GluCTC	TCCGTCGTAGTCTAGCTGGTT	21	5'
GluCTC	TCCGTCGTAGTCTAGCTGGTTAG	23	5'
GluCTC	TCCGTCGTAGTCTAGCTGGTTAGG	24	5'
GluCTC	TCCGTCGTAGTCTAGCTGGTTAGGA	25	5'
GluCTC	TCCGTCGTAGTCTAGCTGGTTAGGATA	27	5'
GluTTC	TCCGTTATCGTCCAGCGGTTAGG	23	5'
GluTTC	TCCGTTATCGTCCAGCGGTTAGGATA	26	5'
GluCTC	TCCGTTGTAGTCTAGCTG	18	5'
GluCTC	TCCGTTGTAGTCTAGCTGG	19	5'
GluCTC	TCCGTTGTAGTCTAGCTGGTC	21	5'
GluCTC	TCCGTTGTAGTCTAGCTGGTCA	22	5'
GluCTC	TCCGTTGTAGTCTAGCTGGTCAG	23	5'
GluCTC	TCCGTTGTAGTCTAGCTGGTCAGG	24	5'
GluCTC	TCCGTTGTAGTCTAGCTGGTCAGGA	25	5'
GluCTC	TCCGTTGTAGTCTAGCTGGTCAGGAT	26	5'
GluCTC	TCCGTTGTAGTCTAGCTGGTCAGGATA	27	5'
AsnGTT	TCCTCAGTAGCTCAGTGG	18	5'
AsnGTT	TCCTCAGTAGCTCAGTGGTA	20	5'
AsnGTT	TCCTCAGTAGCTCAGTGGTAG	21	5'
AsnGTT	TCCTCAGTAGCTCAGTGGTAGA	22	5'
AsnGTT	TCCTCAGTAGCTCAGTGGTAGAG	23	5'
LeuTAG	GTTCGAGTCCGAGTAGCGGC	20	other
ArgCCT	AAGCAGAAGGTCGTAGGT	18	other
TyrGTA	AATGGGGACGGACTGTAAATTCGT	24	other
GlnCTG	ACATTGGACTCTGAATCCAGT	21	other
ArgTCG	ACCGCATAGCGCAGTGGA	18	other
TyrGTA	ACCTTAGCTCAGTTGGTA	18	other
GlnCTG	AGGACATTGGACTCTGAATCCAGT	24	other
GluCTC	AGGATACTCGGCTCTCACCC	20	other
GluTTC	ATGTCGTCCAGCGGTTAGGATATCTGG	27	other
GluTTC	CAGCGGTTAGGATATCTGGCT	21	other
GluCTC	CAGGATACTCGGCTCTCACCC	21	other
LysCTT	CCCGTCTAGCTCAGTTGGTAGAGC	24	other
GluTTC	CCGATGTCGTCCAGCGGTTAGGAT	24	other
LysTTT	CCGTCTTAGCTCAGTGGTAGAGC	23	other
AsnGTT	CCTCAGTAGCTCAGTGGTAGAGC	23	other
GlyTCC	CCTTCCAAGCAATAGACCCG	20	other
ArgCCT	CGCCTGTAGCTCAGTGGA	18	other
GlyTCC	CGTCTGTAGTCCAACGGTTAGGA	23	other
GlnCTG	CTAGCGGTTAGGACATTGGACT	22	other
GluCTC	CTCGGCTCTCACCCGAGAGA	20	other
GlnCTG	GACATTGGACTCTGAATCCA	20	other
GlnCTG	GACATTGGACTCTGAATCCAGT	22	other
TyrGTA	GACCTTAGCTCAGTTGGTA	19	other
GluTTC	GATGTCGTCCAGCGGTTAGGAT	22	other
ProTGG ProAGG ProCGG	GCATTTGGTCTAGTGGTATGATTCTC	26	other
GluCTC	GCTGGTTAGGATACTCGGCTCT	22	other
HisGTG	GCTGTAGTTTAGTGGTAAGAATTCC	25	other
HisGTG	GGCTGTAGTTTAGTGGTAAGAATTCC	26	other
AlaAGC AlaTGC	GGGATGTAGCTCAAATGGTAGAG	23	other
AlaAGC	GGGATGTAGCTCAGATGG	18	other
AlaAGC	GGGATGTAGCTCAGATGGT	19	other
AlaAGC	GGGATGTAGCTCAGATGGTA	20	other
AlaAGC	GGGATGTAGCTCAGATGGTAGA	22	other
AlaAGC	GGGATGTAGCTCAGATGGTAGAGC	24	other
GluCTC	GTAGTCTAGCTGGTTAGGA	19	other
LeuTAG LeuAAG LeuCAG	GTCCGAAAGGGCGTGGGTTCA	21	other
GlyGCC	GTCTAGTGGTAGAATAGTACCC	22	other
GlyTCC	GTCTGTAGTCCAACGGTTAGGA	22	other
ProAGG ProTGG ProCGG	GTGGTATGATTCTCGCTT	18	other
GluTTC	GTTATCGTCCAGCGGTTAGGA	21	other
AspGTC	GTTGTAGTATAGTGGTAAGTATTCCC	26	other
GluCTC	GTTGTAGTCTAGCTGGTCAGGA	22	other
GluCTC	GTTGTAGTCTAGCTGGTCAGGAT	23	other
GluCTC	GTTGTAGTCTAGCTGGTCAGGATACTC	27	other
ArgCCT	TAAGCAGAAGGTCGTAGGT	19	other
LeuTAA	TAAGGGGGAAGACTTAAGTTC	21	other
GlyGCC	TAGAATAGTACCCTGCCACGGTACA	25	other
GlnCTG	TAGGACATTGGACTCTGAATCCAGT	25	other
GluTTC	TAGGATATCTGGCTTTCACCC	21	other
ProAGG ProTGG ProCGG	TAGTGGTATGATTCTCGCTT	20	other
GlnTTG	TAGTGGTTAGCACTCTGGA	19	other
GluTTC	TCCAGCGGTTAGGATATCTGGC	22	other
AspGTC	TCGTTGTAGTATAGTGGTAAGTATTCC	27	other
GlnCTG	TCTAGCGGTTAGGACATTGGA	21	other
GlyGCC	TCTAGTGGTAGAATAGTACCC	21	other
ProAGG ProTGG ProCGG	TCTAGTGGTATGATTCTCGCTT	22	other
AlaAGC	TGCGAGAGGTACGGGGATC	19	other
HisGTG	TGGCTGTAGTTTAGTGGTAAGAATTCC	27	other
GluTTC	TGTCGTCCAGCGGTTAGGATATCTGG	26	other
GluTTC	TTAGGATATCTGGCTTTCACC	21	other
GluTTC	TTAGGATATCTGGCTTTCACCC	22	other
ValAAC	TTCGTGGTGTAGTTGGTTATC	21	other
SerTGA	TTGGGCTTCGCCCGCGCAGGTTCG	24	other
ProAGG ProTGG ProCGG	TTTGGTCTAGTGGTATGATTCTC	23	other
